# Supplementary material for: Microstructural alterations of the trigeminal ganglion in chronic ocular surface pain patients: A diffusion MRI study
Source: Neuroimage. Author manuscript; Available in PMC 2025 Aug 15. (PMC12356230; doi:10.1016/j.neuroimage.2025.121309)
Supplement: MMC1 [file NIHMS2100748-supplement-MMC1.xlsx]

## Sheet: Sheet1
Group	Code	Refractive surgery	Cataract surgery	Other ophthalmological surgery/procedure	Any ophthalmic surgery
CASE	MRI_026	LASIK OU (2015)	0	Eyelid surgery (1995)	1
CASE	MRI_029	0	0	0	0
CASE	MRI_030	0	0	0	0
CASE	MRI_031	0	0	0	0
CONTROL	MRI_032	0	0	0	0
CASE	MRI_033	0	0	0	0
CASE	MRI_034	0	0	0	0
CASE	MRI_035	NA	NA	NA	NA
CASE	MRI_037	0	CEIOL OU (2020 OD; 2018 OS)	Retained lens capsule removal OS (2019) Endocytophotocoagulation (2018) Iridoplasty (2017)	1
CASE*	MRI_038	0	0	0	0
CASE	MRI_039	0	0	0	0
CASE	MRI_040	0	0	0	0
CONTROL	MRI_043	0	0	0	0
CASE	MRI_044	PRK OU (2009)	0	0	1
CASE*	MRI_045	0	0	Blepharoplasty surgery OU (11/2021)	1
CONTROL	MRI_046	0	0	0	0
CONTROL	MRI_047	0	0	0	0
CASE	MRI_048	0	0	0	0
CONTROL	MRI_049	0	0	0	0
CASE	MRI_050	0	0	0	0
CASE	MRI_053	0	0	Pterygium removal OS (03/2021)	1
CASE*	MRI_054	0	CEIOL OS (2013)	Bilateral Upper lid Blepharoplasty surgery (2014)	1
CASE*	MRI_055	LASIK OU (1994)	CEIOL OU (2010 OD; 2007 OS)	SLT OU (2010), ALT (2017)	1
CASE*	MRI_056	0	0	0	0
CASE*	MRI_058	0	0	0	0
CONTROL	MRI_059	0	0	0	0
CONTROL	MRI_060	0	0	0	0
CASE	MRI_061	0	CEIOL OS (2018)	Pterygium removal OU (2003) Trab/MMC OS (2016) Bleb revision w/ Molteno 3 OS (2017) Left upper lid s/p ELA (2018)	1
CASE	MRI_062	0	0	0	0
CASE	MRI_063	LASIK OU (2018)	0	0	1
CONTROL	MRI_064	0	0	0	0
CASE	MRI_065	0	0	0	0
CASE	MRI_066	0	CEIOL OD (2021)	Pterygium removal OU (2020 OD; 2006 OS)	1
CASE	MRI_067	0	0	Conjplasty OS (01/2022)	1
CASE	MRI_068	0	0	0	0
CONTROL	MRI_069	LASIK OU (2004)	0	0	1
CONTROL	MRI_070	0	0	0	0
CONTROL	MRI_071	0	0	0	0
CONTROL*	MRI_072	0	0	0	0
CONTROL	MRI_073	0	0	0	0
CASE	MRI_075	0	0	0	0
CASE	MRI_076	0	0	0	0
CONTROL*	MRI_079	0	0	0	0
CASE*	MRI_080	0	0	0	0
CASE*	MRI_081	0	0	0	0
CASE*	MRI_082	0	0	0	0
CASE	MRI_083	0	0	0	0
CONTROL	MRI_085	0	0	0	0
CASE	MRI_087	0	0	0	0
CASE	MRI_088	LASIK OU (2019)	0	0	1
CASE	MRI_089	0	0	0	0
CASE	MRI_090	0	0	0	0
CASE	MRI_091	0	0	0	0
CONTROL	MRI_093	0	0	0	0
CASE	MRI_095	0	0	0	0
CASE	MRI_097	0	0	0	0
CONTROL*	MRI_098	0	CEIOL OU (2014)	Pupiloplasty OS (2022)	1
*Excluded subjects
